# Supplementary material for: The Intestinal Microbiome Predicts Weight Loss on a Calorie-Restricted Diet and Is Associated With Improved Hepatic Steatosis
Source: Front Nutr. 2021 Jul 8;8:718661. doi: 10.3389/fnut.2021.718661 (PMC8295485; doi:10.3389/fnut.2021.718661)
Supplement: Supplementary file 1 [file Table_1.XLSX]

## Sheet: Sheet1
Supplemental Table 1	15% protein (n=24)	30% protein (n=22)	p-value
Gender (% Males)	0.75	0.773	0.99
Age (years) (SD)	53.5 (11.2)	55.9 (9.6)	0.45
BMI	34.6 (5.1)	34.9 (4.5)	0.64
Weight (kg) (SD)	104.3 (18.1)	104.7 (18.4)	0.94
Presence of DM (%)	16.7	45.5	0.06
Presence of Metabolic Syndrome (%)	33.3	45.5	0.54
Race (%)
White (n=19)	0.541667	0.272727	0.1
African American (n=15)	0.291667	0.363636
Hispanic (n=11)	0.125	0.363636
Asian (n=1)	0.0416667	0
Percent Weight Change at Week 16 (SD)	-3.6 (3.2)	-3.7 (3.8)	0.93
